# Supplementary material for: Endocannabinoid and Nitric Oxide-Dependent IGF-I-Mediated Synaptic Plasticity at Mice Barrel Cortex
Source: Cells. 2022 May 14;11(10):1641. doi: 10.3390/cells11101641 (PMC9140009; doi:10.3390/cells11101641)
Supplement: Supplementary file 1 [file cells-11-01641-s001.zip]

Archive with 1 entries (1 files):
- cells-1600139-supplementary.pdf
